# Supplementary material for: Selective B-cell subset depletion underlies increased infection risk in patients with MM treated with anti-BCMA vs anti-GPRC5D bsAbs
Source: Blood. 2025 Dec 19;147(10):1070–82. doi: 10.1182/blood.2025029572 (PMC13014095; doi:10.1182/blood.2025029572)
Supplement: Supplemental Tables 1-4 [file BLOOD_BLD-2025-029572-mmc2.xlsx]

## Sheet: Supp_Table_1
		Table 1: Basic clinical characteristics of the main multicenter cohort
				Total, N = 99
		Characteristic	N	anti-BCMA, N = 36	anti-GPRC5D, N = 63	p-value
		Age, Median (IQR)	99	65 (60 – 72)	62 (54 – 71)	0.123
		Ig type, n (%)	99			0.514
		IgG		17 (47)	31 (49)
		IgA		11 (31)	13 (21)
		LC only		8 (22)	16 (25)
		Others		0 (0)	3 (4.8)
		ISS, n (%)	96			0.061
		1		11 (33)	26 (41)
		2		16 (48)	16 (25)
		3		6 (18)	21 (33)
		Cytogenetic risk, n (%)	89			0.467
		High		20 (59)	28 (51)
		Normal		14 (41)	27 (49)
		EMD, n (%)	88			0.165
		Absent		25 (81)	38 (67)
		Present		6 (19)	19 (33)
		Lines of therapy, Median (IQR)	99	3 (1, 4)	3 (1, 5)	0.506
		Infection, n (%)	92	26 (79)	32 (54)	0.019
		Infection grade, n (%)	56			0.935
		1 or 2		16 (67)	21 (66)
		≥ 3		8 (33)	11 (34)
		Immunoglobulin replacement, n (%)	98	25 (71)	21 (33)	<0.001
		1 Wilcoxon rank sum test; Fisher's exact test; Pearson's Chi-squared test

## Sheet: Supp_Table_2
	Supp. Table 2: Treatment and centers descritpion of the main multicenter cohort
	Characteristic	N = 99
	Treatment type, n (%)
	anti-BCMA	36 (36)
	anti-GPRC5D	63 (64)
	Treatment, n (%)
	Talquetamab	31 (31)
	Talquetamab + Daratumumab	20 (20)
	Talquetamab + Daratumumab + Pomalidomide	12 (12)
	Teclistamab	11 (11)
	Teclistamab + Daratumumab	4 (4)
	Teclistamab + Lenalidomide	2 (2)
	Elranatamab	2 (2)
	Elranatamab + Daratumumab	2 (2)
	Center, n (%)
	Pamplona	58 (59)
	Ostrava	16 (16)
	Athens	15 (15)
	Hradec Kralove	10 (10)

## Sheet: Supp_Table_3
	Supp. Table 3: Basic clinical characteristics of additional cohorts used for the flow cytometry analyses
	Characteristic	FCM_longitudinal_BM, N = 13	FCM_longitudinal_PB, N = 27	FCM_post_bsAbs, N = 31	scRNA_post_bsAbs, N = 8	scRNA_MM, N = 11
	Sex, n (%)
	female	9 (69)	15 (56)	16 (52)	4 (50)	4 (36)
	male	4 (31)	12 (44)	15 (48)	5 (50)	7 (64)
	MM type, n (%)
	IgG	7 (54)	13 (52)	16 (53)	6 (75)	3 (27)
	IgA	2 (15)	6 (24)	5 (17)	1 (12.5)	2 (18)
	LC only	4 (31)	6 (24)	9 (30)	1 (12.5)	3 (27)
	Other	0 (0)	0 (0)	0 (0)	0 (0)	3 (27)
	R-ISS stage, n (%)
	1	2 (20)	4 (15)	6 (21)	4 (50)
	2	5 (50)	9 (33)	17 (59)	3 (37.5)
	3	3 (30)	2 (7.4)	6 (21)	1 (12.5)
	No. of previous lines of therapy, Median (IQR)	1 (1, 1)	3 (2, 4)	1 (1, 4)	2 (1, 5)
	Drug, n (%)
	teclistamab	4 (31)	16 (59)	12 (39)	4 (50)
	elranatamab	3 (23)	4 (15)	7 (23)	0 (0)
	talquetamab	6 (46)	7 (26)	12 (39)	4 (50)
	Monotherapy vs. Combination, n (%)
	monotherapy	10 (77)	6 (24)	15 (48)	4 (50)
	combination	3 (23)	19 (76)	16 (52)	4 (50)

## Sheet: Supp_Table_4
	Supp. Table 4: Antibodies for MM Mouse model - B cell compartment
	Antibody	Fluorochrome	Clone	Source	RRID
	Anti-mouse CD45R/B220	BUV395	RA3-6B2	BD Biosciences	AB_2738427
	Anti-mouse CD45R/B220	APC	RA3-6B2	Biolegend	AB_312996
	Anti-mouse CD19	PE	6D5	Biolegend	AB_313654
	Anti-mouse IgM	BV421	RMM-1	Biolegend	AB_2561444
	Anti-mouse CD11b	APC-Cy7	M1/70	Biolegend	AB_830641
	Anti-mouse CD43	BV510	S7	BD Biosciences	AB_2738069
	Viability dye	Near IR (876) fluorescent reactive dye		Invitrogen
